# Supplementary material for: Locomotion Control of Cyborg Insects by Charge-Balanced Biphasic Electrical Stimulation
Source: Cyborg Bionic Syst. 2024 Jul 5;5:0134. doi: 10.34133/cbsystems.0134 (PMC11223913; doi:10.34133/cbsystems.0134)
Supplement: Supplementary 1 — Collection of electrophysiological signals from cockroach cerci Design of stimulation signals Collection and analysis of cockroach locomotion data Phenomenon of habituation to electrical stimulation in cockroaches One-way analysis of variance Profile of the induced currents Figs. S1 to S7 Tables S1 to S3 Movie S1 Reference [43] [file cbsystems.0134.f1.zip]

Archive with 3 entries (3 files):
- Images in supplementary materials.rar
- Supplementary Material.docx
- supplementary Movie 1.mp4
